# Supplementary material for: Seasonal Changes in a Maize-Based Polyculture of Central Mexico Reshape the Co-occurrence Networks of Soil Bacterial Communities
Source: Front Microbiol. 2017 Dec 18;8:2478. doi: 10.3389/fmicb.2017.02478 (PMC5741676; doi:10.3389/fmicb.2017.02478)
Supplement: Supplementary file 2 [file Data_Sheet_1.XLSX]

## Sheet: Table
File S1. Overall network parameters.
Group/Network Indexes	F t2	F t3	L t2	L t3	R t2	R t3	T t2	Todos
Cutoff value (MENAP)	0.87	0.9	0.88	0.94	0.88	0.9	0.84	0.65
Total nodes	279	259	322	203	301	266	306	251
Total links	1271	1423	936	740	2186	1203	1665	1353
R square of power-law	0.704	0.674	0.788	0.803	0.64	0.67	0.741	0.605
Average degree (avgK)	9.111	10.988	5.814	7.291	14.525	9.045	10.882	10.781
Average clustering coefficient (avgCC)	0.373	0.328	0.251	0.224	0.417	0.308	0.365	0.488
Average path distance (GD)	3.243	2.887	3.068	2.561	3.453	4.089	2.703	5.832
Geodesic efficiency (E)	0.266	0.274	0.194	0.239	0.303	0.261	0.247	0.189
Harmonic geodesic distance (HD)	3.766	3.654	5.153	4.178	3.303	3.829	4.052	5.297
Maximal degree	54	53	30	42	58	55	59	50
Nodes with max degree	OTU327	OTU114;OTU128;OTU346	OTU158	OTU267	OTU515	OTU413	OTU267	OTU279;OTU539
Centralization of degree (CD)	0.163	0.164	0.076	0.174	0.146	0.175	0.159	0.158
Maximal betweenness	6121.65	3887.46	6847.88	2027.89	4215.12	5174	7092	9348
Nodes with max betweenness	OTU163	OTU239	OTU146	OTU117	OTU515	OTU81	OTU393	OTU77
Centralization of betweenness (CB)	0.151	0.11	0.126	0.091	0.086	0.136	0.147	0.281
Maximal stress centrality	234692	126153	80168	75011	303703	123856	353006	15680182
Nodes with max stress centrality	OTU163	OTU530	OTU146	OTU541	OTU515	OTU413	OTU219	OTU77
Centralization of stress centrality (CS)	5.666	3.402	1.488	3.346	6.25	3.251	7.138	474.641
Maximal eigenvector centrality	0.199	0.172	0.233	0.247	0.195	0.238	0.201	0.181
Nodes with max eigenvector centrality	OTU612	OTU853	OTU520	OTU117	OTU568	OTU413	OTU267	OTU279
Centralization of eigenvector centrality (CE)	0.171	0.137	0.205	0.208	0.167	0.202	0.171	0.153
Density (D)	0.033	0.043	0.018	0.036	0.048	0.034	0.036	0.043
Reciprocity	1	1	1	1	1	1	1	1
Transitivity (Trans)	0.36	0.307	0.232	0.157	0.431	0.249	0.337	0.688
Connectedness (Con)	0.842	0.796	0.704	0.704	0.909	0.869	0.74	0.783
Efficiency	0.965	0.951	0.978	0.955	0.95	0.965	0.956	0.95
Hierarchy	0	0	0	0	0	0	0	0
Lubness	1	1	1	1	1	1	1	1
Conected components	10	13	22	10	7	10	15	11
Network diameter	13	11	12	10	12	19	11	21
Shortest paths (%)	84	79	70	70	90	86	73	78
Average # of neighbors	9.11	10.988	5.81	7.29	14.52	9.045	10.882	10.781
Shortest Path Length Distribution
POWER LAW MODELS FITTING (R2)
R2 by MENAP
Power law	0.7943	0.9087	0.9413	0.8774	0.7171	0.7741	0.8619	0.9492
Log Power Law	0.7043	0.6736	0.7879	0.8025	0.6401	0.6704	0.7411	0.6054
Exponential distribution	0.8332	0.7851	0.8835	0.8117	0.6224	0.7073	0.7211	0.9021
Truncated Power Law	0.7323	0.252	0.6093	0.5856	0.3001	0.5207	0.3063	0.2956
by Cytoscape (power law fit)
R2	0.704	0.674	0.788	0.803	0.64	0.67	0.741	0.605
Correlation	0.832	0.953	0.951	0.921	0.833	0.853	0.917	0.974
MODULARITY
Greedy modularity optimization
Modularity	0.628379	0.495662	0.603914	0.450172	0.582831	0.518066	0.579422	0.456697
Number of modules	16	20	36	16	13	19	22	17
Random walks
Modularity	0.614178	0.49416	0.610402	0.415849	0.584191	0.498637	0.557407	0.446135
Number of modules	30	47	47	40	27	61	50	25
